# Supplementary material for: Effects of the pyrE deletion mutant from Bacillus thuringiensis on gut microbiota and immune response of Spodoptera exigua
Source: Front Microbiol. 2023 Jun 2;14:1182699. doi: 10.3389/fmicb.2023.1182699 (PMC10272597; doi:10.3389/fmicb.2023.1182699)
Supplement: Supplementary file 1 [file Table_1.XLS]

Taxon	CK0h1	CK0h2	CK0h3	CK4h1	CK4h2	CK4h3	CK8h1	CK8h2	CK8h3	CK12h1	CK12h2	CK12h3	CK24h1	CK24h2	CK24h3	Bt4h1	Bt4h2	Bt4h3	Bt8h1	Bt8h2	Bt8h3	Bt12h1	Bt12h2	Bt12h3	Bt24h1	Bt24h2	Bt24h3	UM4h1	UM4h2	UM4h3	UM8h1	UM8h2	UM8h3	UM12h1	UM12h2	UM12h3	UM24h1	UM24h2	UM24h3
Bacillus	0.006196310378819884	0.0006173601679219657	0.00014596409283316303	0.0	0.0	0.0	0.0008462623413258108	0.0008574858514834505	0.0	0.0	0.0	0.0	0.0003984063745019921	0.002635046113306983	0.0	0.9857522000279356	0.6366022099447519	0.9543404735061995	0.035299729686754634	0.0001792435920415845	0.01680098347220325	0.05556351138479164	0.005941866067127028	0.014987360057782591	0.0113997113997114	0.046198466956701885	0.02288609364081062	0.9848232848232849	0.927268916369734	0.8620546810273405	0.3684593023255814	0.7048074831411791	0.5033537890680748	0.027200935946183096	0.7888836254539723	0.034440677966101695	0.010515773660490736	0.01808273470398811	0.002440140308067715
Candidatus_Bacilloplasma	0.0	0.0	0.0	0.0	0.0	0.0	0.0	0.0	0.0	0.0	0.0	0.0	0.0	0.0	0.0	0.0	0.0	0.0	0.0	0.0005377307761247536	0.00013659336156262805	0.0	0.11546491087200901	0.0	0.0	0.0	0.0	0.0	0.0	0.0	0.00043604651162790697	0.0	0.0	0.0	0.00015790304752881732	0.0008135593220338983	0.0	0.0	0.0
Cyanobium_PCC_6307	0.0019715533023517817	0.0006173601679219657	0.0	0.0	0.0	0.0	0.0	0.0	0.0	0.0	0.0	0.0	0.0	0.0	0.0	0.0	0.0	0.0	0.0	0.0	0.0	0.0	0.011562550184679622	0.0	0.0	0.0	0.0	0.0	0.0	0.0	0.0	0.0	0.0	0.0	0.0	0.13586440677966102	0.0	0.0	0.00015250876925423213
Enterobacter	0.0012674271229404306	0.0003704161007531794	0.0020434972996642826	0.0	0.0	0.0	0.0	0.00017149717029669008	0.0	0.0011720581340834506	0.0321676257931238	0.0	0.0	0.0	0.0	0.00013968431345159942	0.002348066298342541	0.0007046223224351747	0.017649864843377324	0.0012547051442910915	0.4618221554432455	0.3213518545037949	0.25309137626465394	0.17804261466233298	0.0	0.0	0.0	0.0	0.0	0.0008285004142502071	0.0034883720930232558	0.00021753317380900588	0.011131725417439705	0.0	0.0028422548555187108	0.0002711864406779661	0.0002503755633450175	0.0	0.00015250876925423213
Enterococcus	0.710604140261935	0.8186195826645265	0.8693621369143218	0.9978973407544836	0.9880354151710936	0.9884846257503368	0.9942172073342708	0.001714971702966901	0.9991643454038998	0.9909751523675576	0.8975948059613398	0.9992411787024156	0.002390438247011952	0.9187527448397022	0.9882240611075752	0.0011174745076127954	0.2671270718232043	0.010710259301014656	0.8330418190491338	0.03907510306506543	0.4956973091107773	0.5506229414291829	0.3722498795567687	0.7894546767786218	0.9881673881673853	0.9519370209239664	0.9641858839972014	0.00395010395010395	0.014252777195556487	0.03990610328638497	0.5636627906976739	0.2551664128779641	0.3727700870558013	0.967388125182802	0.12758566240328456	0.042983050847457634	0.9834752128192312	0.9648253653703216	0.6753088302577386
Formosa	0.0	0.0	0.0	0.0	0.0	0.0	0.0	0.0	0.0	0.0	0.0	0.0	0.0	0.0	0.0006365372374283894	0.0	0.0	0.0	0.0	0.2869689908585769	0.0	0.0	0.0	0.0001805706031058144	0.0	0.0	0.0	0.0	0.0	0.0	0.00043604651162790697	0.0	0.0	0.0	0.0	0.0012203389830508474	0.0	0.0	0.0
Haloferula	0.0	0.0	0.0	0.0	0.0	0.0	0.0	0.0	0.0	0.0	0.0	0.0	0.0	0.0	0.00015913430935709738	0.0	0.0	0.0	0.0	0.21598852841010893	0.0002731867231252561	0.0	0.0	0.0	0.0	0.0	0.0	0.0	0.0	0.0	0.0	0.0	0.0	0.0	0.0	0.0	0.0	0.0	0.0
Lysobacter	0.0	0.0	0.0	0.0	0.0	0.0	0.0	0.0	0.0	0.0	0.0	0.0	0.0	0.0	0.000795671546785487	0.0	0.0	0.0	0.0004770233741453331	0.14429109159347514	0.0	0.0	0.0	0.0	0.0	0.0	0.0	0.0	0.0	0.0	0.0	0.0	0.0004281432852861424	0.0	0.0	0.0	0.0	0.0	0.0
Staphylococcus	0.15082382762991128	0.09161624891961972	0.058677565318931535	0.0	0.00047858339315625753	0.0008575278696557638	0.0	0.0	0.0	0.0	0.0	0.0001264702162640698	0.0	0.0	0.0	0.0	0.0	0.00014092446448703494	0.0	0.0	0.0	0.0	0.0006423638991488677	0.0	0.0	0.00041433602651750565	0.0	0.0	0.0008383986585621463	0.0067660867163766925	0.003052325581395349	0.0	0.007992007992007992	0.000584966364434045	0.0012632243802305385	0.0002711864406779661	0.0	0.0	0.0
unclassified_Cyanobacteriales	0.0	0.0	0.0	0.0	0.0	0.0	0.0	0.15571943062939447	0.0	0.0	0.0	0.0	0.1408366533864542	0.0	0.0	0.0	0.0	0.0	0.0	0.0	0.0	0.00014320492624946297	0.0	0.0	0.0	0.0	0.0	0.0	0.0	0.00013808340237503452	0.0	0.0	0.0	0.0	0.0	0.0	0.0	0.0	0.0
